# Supplementary material for: Development of TaqMan Real-Time Fluorescent Quantitative PCR Method for Identification and Quantification of Sinomenium acutum-Originated Herbal Drugs
Source: Molecules. 2025 Sep 16;30(18):3763. doi: 10.3390/molecules30183763 (PMC12472803; doi:10.3390/molecules30183763)
Supplement: Supplementary file 1 [file molecules-30-03763-s001.zip]

Archive with 1 entries (1 files):
- molecules-3765901-supplementary.pdf
